# Supplementary material for: Enlightening Gliotoxin Biological System in Agriculturally Relevant Trichoderma spp
Source: Front Microbiol. 2020 Mar 12;11:200. doi: 10.3389/fmicb.2020.00200 (PMC7080844; doi:10.3389/fmicb.2020.00200)
Supplement: Supplementary file 3 [file Table_2.xlsx]

## Sheet: primer used
Table S2: details of genes and primers sets used for qRT-PCR
strain	hypothetic gene	primer name	primer sequence	efficiency	R2	cDNA (bp)	gDNA (bp)	Amplicon Tm
TvGV29-8	gliP	TVgliP F	CAGGAAGACCGAAGGGTGTG	96.1	0.996	188	267	83.8
		TVgliP R	CTTGGAAGCGGGGACGATAG
	gliT	TVgliT10 F	ACGATGGAAGTAGCGTCTCG	96.53	0.997	169	239	84.7
		TVgliT10 R	CAATCGCCGACAGCAAACAC
	gliT	TVgliT4 F	AAGGAAGGGCGTGTTCATGT	ND	ND	222*	292	ND
		TVgliT4 R	CTCTCCAAAGGGCTGGGATG
	gliA	TvgliA F	CATTGGCCTCCTCGTTGGAT	91.94	0.996	119	119	86.7
		TVgliA R	TGACAAAGTTGGTGCGCTTG
	gtmA	TVgtmA F	CTGGCACTCCACATTACTCCA	96.13	0.998	187	246	83.5
		TVgtmA R	TGGGCATTGGGTCTGGAAAC
	gipA	TVgipAF_1	CCAGTGCGTTCAGTCGTTTA	104.1	0.997	189	246	84
		TVgipAR_1	GTGCTGGGGTTCTCGTTAGA
	gliH	TvgliHF	TCCTGCCGTCCACTTTACTC	106.5	0.996	165	165	83
		TvgliHR	ACTCGACGGATGTCAGCTTT
	gliZ	TvgliZ F	TGCTTCTCCGAACTCACTGG	ND	ND	81*	120	ND
		TvgliZ R	AGTTCTCAGCCTGTGTAGCC
TaT6776	gliP	TAgliP F	GCCGCAAGGCTACCTGATAC	ND	ND	119*	329	ND
		TAgliP R	GGGTCCAGCACGGACAAAAC
	gliT	TAgliT F	GTCATGCTAACTTCGGCTGC	ND	ND	143*	187	ND
		TAgliT R	TGAGTGGGCTCATCTGTTGG
	gtmA	TAgtmA F	GATGAAGTCTTGCAGCGGAG	90.3	0.996	187	247	ND
		TAgtmA R	AATGTGAAGTGCCAGACCGAG
	gliA	TAgliA F	GCTTCTACCTTGGAGCGTACT	91	0.996	205	259	82.2
		TAgliA R	TCGACAGTTGCGTCTGTTTG
	gipA	TAgipA F	GCAGAAGTCTCGTGGCTCTT	103	0.99	164	223	83
		TAgipA R	CAGTCGTTCAGCCGTAATCA
	gliZ	TAgliZ F	TATCTCGCCCGTCATCGCAT	ND	ND	71*	71	ND
		TAgliZ R	GCCAGAACAGCTTCGCAATG
GV29-8	TCaL	Tcal F	ACCGAAGAGCAGGTCTCTGA	95	0.99	81	301	80.6
T6776		Tcal R	CTCCTTGGTGGTGATCTGG
GV29-8	Tsar	TSar2 F	CCTGGGCAACAAGATCGAC	98.121	0.998	141	141	86
T6776		TSar2 R	ACCACGGAGCACATGAAGA
* amplicon expected size
