# Supplementary material for: Enlightening Gliotoxin Biological System in Agriculturally Relevant Trichoderma spp
Source: Front Microbiol. 2020 Mar 12;11:200. doi: 10.3389/fmicb.2020.00200 (PMC7080844; doi:10.3389/fmicb.2020.00200)
Supplement: Supplementary file 4 [file Table_3.xlsx]

## Sheet: Table 3S new
Table S3A: Nucleotidic sequence similarity between Tvgli genes in TvGv29-8 and TvFT-333 strains of T. virens.						Table S3B: Sequence similarity analyses of the gliA genes in different Trichoderma spp. strains. The results are indicated as Query coverage (Query), BLAST E-value (E value) and identity percentage (Ident) of deduced protein sequences. A. fumigatus GliA (AfGLIA) was used as query against the fungal genomes. ii) T. afroharzianum GliA* (TaGLIA*) was used as query against the fungal genomes; iii) A.…
FT-333									i) AfGLIA			ii) TaGLIA*			iii) AfGLIA vs other GLIA *
Gene	Query cover	E value	Ident			Species			Query cover	E value	Ident	Query cover	E value	Ident	Query cover	E value	Ident
TvgliZ	--	--	--			T. virens Gv 29-8			98%	1e-160	0.45				0.13	0.16	0.3
TvgliI	1	0.0	1			T. virens FT-333			0.95	6e-105	0.38				0.04	0.22	0.3
TvgliJ	1	0.0	1			T. afroharzianum T6776			0.95	8e-108	0.39				0.26	0.39	0.4
TvgliP	1	0.0	1			T. harzianum TR274			0.94	5e-103	0.38	1	0.0	0.8	0.25	0.40	0.4
TvgliC	1	0.0	1			T. harzianum B97			94%	5e-103	0.38	1	0.0	0.8	0.04	0.45	0.5
TvgliM	0.94	0.0	1			T. harzianum CBS 226.95			98%	5e-122	0.37	0.94	0.0	0.88	0.17	0.40	0.4
TvgliG	0.98	0.0	1			T. reseei RUT-C30			0.87	7e-86	0.35	0.98	0.0	0.81	0.16	0.90	0.23
TvgliK	1	0.0	1			T. reseei QM6a			0.87	1e-85	0.35	0.98	0.0	0.83	0.16	0.82	0.23
TvgliA	1	0.0	1			T. longibrachiatum SMF2			0.88	6e-88	0.36	0.98	0.0	0.7	0.19	1.4	0.23
TvgliN	1	0.0	1
TvgliF	1	0.0	1
TvgliT*	1	0.0	1
TvgliT**	1	0.0	1
TvgliH	--	--	--
TvgipA	1	0.0	1
TvgtmA	1	0.0	1
-- = not present
