# Supplementary material for: Enlightening Gliotoxin Biological System in Agriculturally Relevant Trichoderma spp
Source: Front Microbiol. 2020 Mar 12;11:200. doi: 10.3389/fmicb.2020.00200 (PMC7080844; doi:10.3389/fmicb.2020.00200)
Supplement: Supplementary file 5 [file Table_4.xlsx]

## Sheet: Table 2S new
Table S4 Sequence similarity analyses of the gli gene orthologs in T. virens FT-333, T. harzianum TR274, T. harzianum B97, T. harzianum CBS 226.95. The results are indicated as Query coverage (Query), BLAST E-value (E value) and identity percentage (Ident) of deduced protein sequences with A. fumigatus gli proteins as references. The gliT* genes were identified using TRIVIDRAFT_138628 as query. -…
T.virens FT-333				T. harzianum TR274				T. harzianum B97				T. harzianum CBS 226.95
Gene	Query	E value	Ident	Gene	Query	E value	Ident	Gene	Query	E value	Ident	Gene	Query	E value	Ident
TvgliZ	--	--	--	ThgliZ	--	--	--	ThgliZ	--	--	--	ThgliZ	--	--	--
TvgliI	0.96	1e-128	0.46	ThgliI	0.96	7e-83	0.4	ThgliI	0.96	7e-83	0.4	ThgliI	0.96	4e-112	0.41
TvgliJ	0.96	9e-78	0.44	ThgliJ	0.91	1e-81	0.41	ThgliJ	0.91	1e-81	0.41	ThgliJ	0.92	4e-118	0.49
TvgliP	0.95	0.0	0.42	ThgliP	0.99	0.0	0.37	ThgliP	0.99	0.0	0.37	ThgliP	0.99	0.0	0.39
TvgliC	0.9	1e-78	0.41	ThgliC	0.84	2e-67	0.4	ThgliC	0.84	2e-67	0.4	ThgliC	0.89	2e-138	0.47
TvgliM	0.97	4e-128	0.46	ThgliM	0.77	2e-95	0.44	ThgliM	0.77	2e-95	0.44	ThgliM	0.87	4e-117	0.45
TvgliG	0.86	2e-53	0.68	ThgliG	0.93	2e-31	0.37	ThgliG	0.93	2e-31	0.37	ThgliG	0.82	1e-47	0.41
TvgliK	0.78	1e-42	0.52	ThgliK	0.94	3e-41	0.42	ThgliK	0.94	4e-41	0.43	ThgliK	0.94	1e-62	0.41
TvgliA	0.87	8e-89	0.35	ThgliA	0.94	5e-103	0.38	ThgliA	--	--	--	ThgliA	--	--	--
TvgliN	0.98	5e-81	0.5	ThgliN	0.81	2e-13	0.23	ThgliN	0.93	2e-21	0.29	ThgliN	0.97	1e-31	0.27
TvgliF	0.99	1e-124	0.57	ThgliF	0.53	1e-09	0.23	ThgliF	1	0.0	0.75	ThgliF	1	0.0	0.82
TvgliT*	0.86	5e-74	0.47	ThgliT*	0.85	6e-32	0.41	ThgliT*	0.85	6e-32	0.41	ThgliT*	0.93	2e-46	0.35
TvgliH	--	--	--	ThgliH	--	--	--	ThgliH	--	--	--	ThgliH	--	--	--
TvgipA	0.33	4e-31	0.44	ThgipA	0.34	2e-28	0.48	ThgipA	0.34	2e-28	0.48	ThgipA	0.42	9e-42	0.49
TvgtmA	0.35	8e-17	0.38	ThgtmA	0.83	7e-17	0.35	ThgtmA	0.83	8e-17	0.35	ThgtmA	0.87	1e-36	0.3
